# Supplementary material for: Functional Consequences of Necdin Nucleocytoplasmic Localization
Source: PLoS One. 2012 Mar 19;7(3):e33786. doi: 10.1371/journal.pone.0033786 (PMC3307762; doi:10.1371/journal.pone.0033786)
Supplement: Table S1 — Results of Necdin RRS Screen. (XLS) [file pone.0033786.s003.xls]

## Sheet: Sheet1
	Category	Protein	Number of Independent clones	Accession	Localization
				number
	Transcription	predicted: similar to Snf2-related CBP activator protein	22	XP_920142	unknown
		Cri1 protein *	14	NM_025613	nuc+cyto
		Transcriptional adaptor 3	2	NM_133932	nuc
		Taz gene WW domain containing transcription regulator 1	1	NM_133784	nuc+cyto
		Pogo (transposable element with ZNF domain)	12	NM_172683	nuc
		Cysteine-rich protein NFX-1, X-box binding 1	1	NM_023739	nuc
		Ctbp2	1	NM_009980	nuc
		similar_to_DAZ_associated_protein_2	1	NM_011873	unknown
	Calcium and zinc binding protein	Nucleobindin-1 *	11	NM_008749	cis-Golgi
		Calcyclin binding protein	5	NM_009786	nuc + cyto
		Host cell factor C1	1	NM_008224	nuc + cyto
		Calcium binding protein 1 (CaBP1)	1	NM_013879	unknown
		RUN and FYVE domain-containing 2	1	NM_027425	nuc
		Surfeit gene 5 isoform 2	6	NM_011513	nuc
	Cell adhesion	Cadherin 4	2	NM_009867	membrane.
		Laminin B1 subunit 1	2	NM_008482	secreted
		Cadherin 5	2	NM_009868	membrane
		Cadherin 2	4	NM_007664	membrane
		Protocadherin 18	1	NM_130448	membrane
		Integrin beta-5	4	NM_010580	membrane
		PTPRF polypeptide-interacting protein alpha	10	NM_029741	cyto+membrane
		Discoidin, CUB and LCCL domain containing 2	1	NM_028523	membrane
	Cytoskeleton	Ninein	1	NM_008697	core centrosome
		Neurofilament protein L	2	NM_010910	unknown
		Tubulin alpha 1	5	AAH83344	cyto
		predicted: Myosin regulatory light polypeptide 9 (mrlc9)	22	NP_742116	unknown
	Signal transduction	Zinedin	11	NM_133789	cyto and memb
		THO complex 5 (Thoc5)	6	NM_172438	nuc+cyto
		Transforming growth factor beta regulated gene 1	4	NM_025289	unknown
		Traf and Tnf receptor associated protein	1	NM_019551	nuc
		Brain EGF repeat-containing transmembrane protein	1	NM_152915	membrane+nuc
		Cerebral cavernous malformation 2 (CCM2)	1	NP_666126	cyto
	Electron transport	Ubiquinol-cytochrome c reductase core protein 1	1	NM_025407	mitochondria
	Ubiquitin	E3 ubiquitin-protein ligase (HUWE1)	4	NM_021523	nuc+cyto
		OTU domain, ubiquitin aldehyde binding 1	9	NM_134150	unknown
	Transport	Kinesin family member 21B	1	NM_019962	unknown
		Coatomer protein complex, subunit beta 2	1	NM_015827	cyto, vesicles, golgi
		Karyopherin beta 2b (Transportin2)	1	NP_145390	nuc+cyto
		dynactin-1	1	NM_007835	Cyto
	Replication	Minichromosome maintenance deficient 10	4	NM_027290	unknown
		non-SMC condensin I complex, subunit H (Ncaph)	1	NM_144818	nuc+cyto
		PREDICTED:_similar_to_Ribosomal_protein_L28	1	NM_009081	unknown
	Others	necdin	1	NM_010882	nuc+cyto
		Ift57/huntingtin-interacting protein-1 protein interactor (Hippi)	10	NM_028680	Cell projection, cilium basal body. Golgi apparatus
		Hap1 gene homolog	1	NM_010404	cytoplasmic membrane-bounded vesicle
		Tetratricopeptide repeat protein 4	1	NM_028209	unknown
		Angiopoietin-related protein 2 precursor	1	NM_011923	secreted
		Zinc finger 313	2	NM_030743	intercellular
		Peroxisomal biogenesis factor 19	3	NM_023041	cyto
		Calcium/calmodulin-dependent protein kinase 1	1	NM_133926	nuc+cyto
		RCC1_and_BTB_domain-containing_protein_2,_Chromosome_condensation_1-like	1	NM_134083	nuc
		Chromatin modifying protein 4B (Chmp4b)	1	NM_029362	cyto
		Chromatin modifying protein 5 (Chmp5)	1	NM_029814	cyto
		ATP-dependent RNA helicase DDX24	1	NM_020494	unknown
		Protein phosphatase 1 regulatory subunit 14B	8	MN_008889	cyto
		Radical S-adenosyl methionine and flavodoxin domains 1	6	NM_001015876	unknown
	Unknown	hypothetical protein LOC212632	2	NM_183148	unknown
		Meir2	15	NM_027422	unknown
		hypothetical protein LOC320678 isoform b, HOM-TES-103 tumor antigen-like	1	NM_178787	unknown
		Hypothetical protein LOC109205	2	NM_175407	unknown
		PREDICTED: golgi autoantigen, golgin subfamily a	1	XP_905725	unknown
		Tbcld9 protein	5	NM_027758	unknown
		hypothetical protein LOC68047 RIKEN cDNA E130307M08	1	NM_026530	unknown
		hypothetical protein LOC67157 RIKEN cDNA 2610301B20	1	NM_026005	unknown
		Nuclear receptor activator 4	1	NM_019744	unknown
		MAGE A6	1	NM_005362	unknown
