# Supplementary material for: Functional Consequences of Necdin Nucleocytoplasmic Localization
Source: PLoS One. 2012 Mar 19;7(3):e33786. doi: 10.1371/journal.pone.0033786 (PMC3307762; doi:10.1371/journal.pone.0033786)
Supplement: Table S2 — The necdin network. (XLS) [file pone.0033786.s004.xls]

## Sheet: TableI
Source	Target	Author	PMID
P53	NDN	Taniura et al. 1999	pubmed:10347180
CREBBP	SNF2-CBPAP-LIKE	Johnston et al. (1999)	pubmed:10347196
EP300	SNF2-CBPAP-LIKE	Johnston et al. (1999)	pubmed:10347196
DAB1	APLP1	Homayouni et al. (1999)	pubmed:10460257
TRKA	NGF	Wiesmann et al.(1999)	pubmed:10490030
TRAF1	P75	Ye et al. (1999)	pubmed:10514511
TRAF2	P75	Ye et al. (1999)	pubmed:10514511
TRAF3	P75	Ye et al. (1999)	pubmed:10514511
TRAF4	P75	Ye et al. (1999)	pubmed:10514511
TRAF5	P75	Ye et al. (1999)	pubmed:10514511
TRAF6	P75	Khursigara et al. (1999)	pubmed:10514511
P75	FAP1	Irie et al. (1999)	pubmed:10544233
P75	NRIF	Casademunt et al. (1999)	pubmed:10545116
RHOA	P75	Yamashita et al. (1999)	pubmed:10595511
P75	MAPK3	Susen et al. (1999)	pubmed:10606727
P75	MAPK1	Susen et l. (1999)	pubmed:10606727
P75	NADE	Mukai et al. (2000)	pubmed:10764727
TTRAP	P75	Pype et al. (2000)	pubmed:10764746
HTT	P53	Steffan et al. (2002)	pubmed:10823891
HTT	CREBBP	Steffan et al. (2002)	pubmed:10823891
GRIN2B	FUS	Husi et al. (2000)	pubmed:10862698
GRIN1	GRIN1	Husi et al. (2000)	pubmed:10862698
KLC2	GRIN2B	Husi et al. (2000)	pubmed:10862698
HIF1A	ARNT	Maltepe et al. (2000)	pubmed:10873592
HIF1A	ARNT2	Maltepe et al. (2000)	pubmed:10873592
CTNNB1	CTNNA1	Pokutta et al. (2000)	pubmed:10882138
VRK1	P53	Lopez-Borges et al. (2000)	pubmed:10951572
P75	MAGED1	Salehi et al. (2000)	pubmed:10985348
EID1	CREBBP	Miyake et al. (2000)	pubmed:11073989
EP300	EID1	Miyake et al. (2000)	pubmed:11073989
EID	MDM2	Miyake et al. (2000)	pubmed:11073989
RB1	EID1	Miyake et al. (2000)	pubmed:11073989
MAGED1	DLX4	Masuda et al. (2001)	pubmed:11084035
MAGED1	DLX5	Masuda et al. (2001)	pubmed:11084035
MAGED1	MAGED1	Masuda et al. (2001)	pubmed:11084035
MAGED1	DLX5	Masuda et al. (2001)	pubmed:11084035
MCM2	MCM10	Izumi et al. (2000)	pubmed:11095689
MCM6	MCM10	Izumi et al. (2000)	pubmed:11095689
PTPN1	CDH2	Rhee et al. (2001)	pubmed:11106648
KLC2	KLC1	Bowman et al. (2000)	pubmed:11106729
PRKCE	HIF1A	Ping et al. (2001)	pubmed:11139474
PRKCE	MAPK3	Ping et al. (2001)	pubmed:11139474
P75	ARMS	Kong et al. (2001)	pubmed:11150334
TRKA	ARMS	Kong et al. (2001)	pubmed:11150334
NOGOR	NOGOA	Fournier et al. (2001)	pubmed:11201742
P75	MAPK11	Wang et al. (2000)	pubmed:11211234
PIAS4	P53	Nelson et al. (2001)	pubmed:11388671
RB1	EP300	Chan et al. (2001)	pubmed:11433299
RIP2	P75	Khursigara et al. (2001)	pubmed:11487608
PRP	P75	Della-Bianca et al. (2001)	pubmed:11489911
XIAP	MAGED1	Jordan et al. (2001)	pubmed:11546791
MED30	MED28	Suzuki et al. (2001)	pubmed:11591653
P53	CABLES1	Tsuji et al. (2002)	pubmed:11706030
PCDH18	APLP1	Homayouni et al. (2001)	pubmed:11716507
PCDH18	DAB1	Homayouni et al. (2001)	pubmed:11716507
TRANSPORTIN2	HUR	Gallouzi and Steitz (2001)	pubmed:11729309
PRO-NGF	P75	Lee et al. (2001)	pubmed:11729324
P75	APP	Yaar et al. (2002)	pubmed:11756426
HIP1R	CASP8	Gervais et al. (2002)	pubmed:11788820
HIPPI	HIP1R	Gervais et al. (2002)	pubmed:11788820
HIPPI	CASP8	Gervais et al. (2002)	pubmed:11788820
NDN	HNRNPU	Taniura and Yoshikawa (2002)	pubmed:11813259
SMARCA4	P53	Lee et al. (2002)	pubmed:11950834
SMARCC1	P53	Lee et al. (2002)	pubmed:11950834
PJA1	MAGED1	Sasaki et al. (2002)	pubmed:11959851
PJA2	MAGED1	Sasaki et al. (2002)	pubmed:11959851
PJA1	MSX2	Sasaki et al. (2002)	pubmed:11959851
SMARCD1	SMARCA4	Hurlstone et al. (2002)	pubmed:11988099
P75	GT1B	Yamashita et al. 2002	pubmed:12011108
P75	MAG	Yamashita et al. 2002	pubmed:12011108
P75	IRAK1	Mamidipudi et al. (2002)	pubmed:12034707
NOGOR	MAG	Domeniconi et al. (2002)	pubmed:12160746
PRKCE	HNRNPH1	Edmondson et al. (2002)	pubmed:12169683
MLF1	CACYBP	Lim et al. (2002)	pubmed:12176995
NDN	E2F4	Kobayashi et al. 2002	pubmed:12198120
P75	MAGEH1	Tcherpakov et al. (2002)	pubmed:12414813
P75	NDN	Tcherpakov et al. (2002)	pubmed:12414813
P75	NOGOR	Wang et al. (2002)	pubmed:12422217
KHDRBS1	CREBBP	Hong et al. (2002)	pubmed:12496368
TRAF6	IRAK1	Takatsuna et al. (2003)	pubmed:12566447
MED30	MED22	Sato et al. (2003)	pubmed:12584197
MED30	MED30	Sato et al. (2003)	pubmed:12584197
TRKB	NT4	Chao (2003)	pubmed:12671646
TRKB	BDNF	Chao (2003)	pubmed:12671646
TRKC	NT3	Chao (2003)	pubmed:12671646
ROR2	MAGED1	Matsuda et al. (2003)	pubmed:12754255
HTT	HAP1	Tang et al. (2003)	pubmed:12873381
NDN	ILF1A	Hu et al. (2003)	pubmed:12913118
MAGEG1	E2F1	Kuwako et al. (2004)	pubmed:14593116
P75	P75	Niederhauser et al. (2000)	Pubmed:10900073
P75	MAGEG1	Kuwako et al. (2004)	pubmed:14593116
PARP1	E2F1	Simbulan-Rosenthal et al. (2003)	pubmed:14627987
UQCRC1	CYC1	Schilling et al. (2006)	pubmed:16120479
P75	LINGO1	Mi et al. (2004)	pubmed:14966521
NOGOR	LINGO1	Mi et al. (2004)	pubmed:14966521
WWTR1	NKX2-1	Park et al. (2004)	pubmed:14970209
TRANSPORTIN2	CCT3	Güttinger et al. (2004)	pubmed:14981248
TRANSPORTIN2	CPSF6	Güttinger et al. (2004)	pubmed:14981248
TRANSPORTIN2	HNRNPH1	Güttinger et al. (2004)	pubmed:14981248
TRANSPORTIN2	HNRNPM	Güttinger et al. (2004)	pubmed:14981248
TRANSPORTIN2	HSPA1B	Güttinger et al. (2004)	pubmed:14981248
TRANSPORTIN2	KHDRBS1	Güttinger et al. (2004)	pubmed:14981248
TRANSPORTIN1	HUR	Güttinger et al. (2004)	pubmed:14981248
TRANSPORTIN1	EWSR1	Güttinger et al. (2004)	pubmed:14981248
TRANSPORTIN1	HSP90AA1	Güttinger et al. (2004)	pubmed:14981248
TRANSPORTIN1	DDX3X	Güttinger et al. (2004)	pubmed:14981248
TRANSPORTIN1	HNRNPM	Güttinger et al. (2004)	pubmed:14981248
TRANSPORTIN1	FUS	Güttinger et al. (2004)	pubmed:14981248
TRANSPORTIN1	HSPA1B	Güttinger et al. (2004)	pubmed:14981248
TRANSPORTIN1	KHDRBS1	Güttinger et al. (2004)	pubmed:14981248
TRANSPORTIN1	CCT3	Güttinger et al. (2004)	pubmed:14981248
TRANSPORTIN1	HNRNPH1	Güttinger et al. (2004)	pubmed:14981248
TRANSPORTIN1	HNRNPF	Güttinger et al. (2004)	pubmed:14981248
TRANSPORTIN1	YBX1	Güttinger et al. (2004)	pubmed:14981248
TRANSPORTIN1	HNRNPA1	Güttinger et al. (2004)	pubmed:14981248
TRANSPORTIN1	PQBP1	Güttinger et al. (2004)	pubmed:14981248
SORTILIN	P75	Nykjaer et al. (2004)	pubmed:14985763
SORTILIN	PRO-NGF	Nykjaer et al. (2004)	pubmed:14985763
HIF1A	CREBBP	Fedele et al. (2002)	pubmed:14993394
SPARCL1	P75	Chittka et al. (2004)	pubmed:15051733
TUBA1A	BTK	Papin et al. (2004)	pubmed:15102471
MCF2	COPB2	Papin et al. (2004)	pubmed:15102471
STAT3	HUWE1	Papin et al. (2004)	pubmed:15102471
MED22	MCF2	Papin et al. (2004)	pubmed:15102471
TRAF1	PARP1	Papin et al. (2004)	pubmed:15102471
TRAF2	TRAF2	Papin et al. (2004)	pubmed:15102471
MED28	MED22	Sato et al. (2004)	pubmed:15175163
MED28	MED28	Sato et al. (2004)	pubmed:15175163
MSX1	HIST1H1B	Lee et al. (2004)	pubmed:15192231
SUMO1	HIF1A	Shao et al. (2004)	pubmed:15225651
MSX1	MAGED1	Kuwajima et al. (2004)	pubmed:15272023
NDN	MAGED1	Kuwajima et al. (2004)	pubmed:15272023
NDN	MSX1	Kuwajima et al. (2004)	pubmed:15272023
NDN	MSX2	Kuwajima et al. (2004)	pubmed:15272023
MSX2	MAGED1	Kuwajima et al. (2004)|Masuda et al. (2001)|Sasaki et al. (2002)	pubmed:15272023|pubmed:11084035|pubmed:11959851
P53	MDM2	Momand et al. (1992)	pubmed:1535557
HAP1	BARD1	Goehler et al. (2004)	pubmed:15383276
HAP1	C1ORF103	Goehler et al. (2004)	pubmed:15383276
P53	CHD3	Goehler et al. (2004)	pubmed:15383276
KIAA1377	HAP1	Goehler et al. (2004)	pubmed:15383276
ZNF33B	HAP1	Goehler et al. (2004)	pubmed:15383276
ZHX1	P53	Goehler et al. (2004)	pubmed:15383276
P75	NT3	Rodrķguez-Tébar et al. (1992)	pubmed:1547788
IRS1	CTNNB1	Drakas et al. (2005)	pubmed:15602769
IRS1	HNRNPU	Drakas et al. (2005)	pubmed:15602769
NME1	GOT1	Babusiak et al. (2005)	pubmed:15627969
RPS27A	GOT1	Babusiak et al. (2005)	pubmed:15627969
NDN	BBS4	Lee et al. 2005	pubmed:15649943
NDN	FEZ1	Lee et al. (2005)	pubmed:15649943
NDN	NUCB1	Taniguchi et al. (2000)	pubmed:10915798
NME1	KSR1	Salerno et al. (2005)	pubmed:15684389
YWHAB	KSR1	Salerno et al. (2005)	pubmed:15684389
P53	BARD1	Feki et al. (2005)	pubmed:15782130
NDN	HIF1A	Moon et al. (2005)	pubmed:15978586
TRKA	NDN	Kowako et al. (2005)	pubmed:16049186
CTNNA1	CDH2	Chu et al. (2006)	pubmed:16253998
CTNNB1	CDH2	Chu et al. (2006)	pubmed:16253998
WWTR1	CREBBP	Murakami et al. (2005)	pubmed:16332960
WWTR1	PCAF	Murakami et al. (2005)	pubmed:16332960
WWTR1	TBX5	Murakami et al. (2005)	pubmed:16332960
WWTR1	WWTR1	Murakami et al. (2005)	pubmed:16332960
YAP1	WWTR1	Murakami et al. (2005)	pubmed:16332960
KLC1	HAP1	McGuire et al. (2006)	pubmed:16339760
KLC2	HAP1	McGuire et al. (2006)	pubmed:16339760
TRANSPORTIN2	FUS	Arnold et al. (2006)	pubmed:16407315
SAP25	HNRNPH1	Shiio et al. (2006)	pubmed:16449650
SAP25	HNRNPU	Shiio et al. (2006)	pubmed:16449650
SAP25	SAP25	Shiio et al. (2006)	pubmed:16449650
P75	BEX3	Vialr et al. (2006)	pubmed:16498402
CAMK1	CALM1	Berggard et al. (2006)	pubmed:16512683
KIF21B	CALM1	Berggard et al. (2006)	pubmed:16512683
NIN	CALM1	Berggard et al. (2006)	pubmed:16512683
ITPR1	CALM1	Berggard et al. (2006)	pubmed:16512683
YWHAB	ACACA	Collins et al. (2005)	pubmed:16635246
GRIN1	ARNT	Collins et al. (2005)	pubmed:16635246
GRIN2B	ARNT	Collins et al. (2005)	pubmed:16635246
GRIN2B	CALM1	Collins et al. (2005)	pubmed:16635246
YWHAB	CCT3	Collins et al. (2005)	pubmed:16635246
GRIN2B	CDH2	Collins et al. (2005)	pubmed:16635246
YWHAB	CDH2	Collins et al. (2005)	pubmed:16635246
YWHAB	COPB2	Collins et al. (2005)	pubmed:16635246
GRIN2B	CTNNB1	Collins et al. (2005)	pubmed:16635246
YWHAB	CTNNB1	Collins et al. (2005)	pubmed:16635246
YWHAB	CYC1	Collins et al. (2005)	pubmed:16635246
YWHAB	DCTN1	Collins et al. (2005)	pubmed:16635246
GRIN1	FUS	Collins et al. (2005)	pubmed:16635246
TUBA1A	GRIA2	Collins et al. (2005)	pubmed:16635246
YWHAB	GRIA2	Collins et al. (2005)	pubmed:16635246
IRS1	GRIN1	Collins et al. (2005)	pubmed:16635246
KLC2	GRIN1	Collins et al. (2005)	pubmed:16635246
PTPN1	GRIN1	Collins et al. (2005)	pubmed:16635246
YWHAB	GRIN1	Collins et al. (2005)	pubmed:16635246
IRS1	GRIN2B	Collins et al. (2005)	pubmed:16635246
MAPK3	GRIN2B	Collins et al. (2005)	pubmed:16635246
NEFL	GRIN2B	Collins et al. (2005)	pubmed:16635246
PRKCE	GRIN2B	Collins et al. (2005)	pubmed:16635246
PTPN1	GRIN2B	Collins et al. (2005)	pubmed:16635246
YWHAB	GRIN2B	Collins et al. (2005)	pubmed:16635246
YWHAB	HIP1R	Collins et al. (2005)	pubmed:16635246
YWHAB	HNRNPM	Collins et al. (2005)	pubmed:16635246
YWHAB	HSPA1B	Collins et al. (2005)	pubmed:16635246
YWHAB	KLC2	Collins et al. (2005)	pubmed:16635246
YWHAB	MAG	Collins et al. (2005)	pubmed:16635246
YWHAB	NEFL	Collins et al. (2005)	pubmed:16635246
YWHAB	PRKCE	Collins et al. (2005)	pubmed:16635246
YWHAB	PTPRF	Collins et al. (2005)	pubmed:16635246
YWHAB	RPS27A	Collins et al. (2005)	pubmed:16635246
YWHAB	TUBA1A	Collins et al. (2005)	pubmed:16635246
YWHAB	UQCRC1	Collins et al. (2005)	pubmed:16635246
GRIN1	CALM1	Collins et al. (2005)|Husi et al. (2000)	pubmed:16635246|pubmed:10862698
GRIN1	CDH2	Collins et al. (2005)|Husi et al. (2000)	pubmed:16635246|pubmed:10862698
GRIN1	CTNNB1	Collins et al. (2005)|Husi et al. (2000)	pubmed:16635246|pubmed:10862698
GRIN2B	GRIN1	Collins et al. (2005)|Husi et al. (2000)	pubmed:16635246|pubmed:10862698
HSPA1B	GRIN1	Collins et al. (2005)|Husi et al. (2000)	pubmed:16635246|pubmed:10862698
MAPK3	GRIN1	Collins et al. (2005)|Husi et al. (2000)	pubmed:16635246|pubmed:10862698
PRKCE	GRIN1	Collins et al. (2005)|Husi et al. (2000)	pubmed:16635246|pubmed:10862698
TUBA1A	GRIN1	Collins et al. (2005)|Husi et al. (2000)	pubmed:16635246|pubmed:10862698
GRIN2B	GRIN2B	Collins et al. (2005)|Husi et al. (2000)	pubmed:16635246|pubmed:10862698
HSPA1B	GRIN2B	Collins et al. (2005)|Husi et al. (2000)	pubmed:16635246|pubmed:10862698
TUBA1A	GRIN2B	Collins et al. (2005)|Husi et al. (2000)	pubmed:16635246|pubmed:10862698
RB1	E2F1	Fedele et al. (2006)	pubmed:16766265
CREBBP	CREB1	Yang et al. (2006)	pubmed:16799563
MYB	CREBBP	Yang et al. (2006)	pubmed:16799563
SREBF2	CREBBP	Yang et al. (2006)	pubmed:16799563
P53	ATM	Bruno et al. (2006)	pubmed:17157788
P53	CHEK2	Bruno et al. (2006)	pubmed:17157788
SUMO1	PTPN1	Dadke et al. (2007)	pubmed:17159996
P53	MAPKAPK5	Sun et al. (2007)	pubmed:17254968
SMARCC1	SMARCA4	Sohn et al. (2007)	pubmed:17255092
SMARCD1	SMARCC1	Sohn et al. (2007)	pubmed:17255092
RNF2	CTBP2	Sanchez et al. (2007)	pubmed:17296600
RNF2	RNF2	Sanchez et al. (2007)	pubmed:17296600
MAGED1	CHE1	Di Certo at al. (2007)	pubmed:17488777
EVI1	CTBP2	McGilvray et al. (2007)|Palmer et al. (2001)	pubmed:17635584|pubmed:11328817
NDN	ARNT2	Friedman and Fan (2007)	pubmed:17826745
RPS27A	MDM2	Itahana et al. (2007)	pubmed:17936560
RPS27A	P53	Itahana et al. (2007)	pubmed:17936560
TRAF6	RPS27A	Rothlin et al. (2007)	pubmed:18083102
SMARCD1	P53	Oh et al. (2008)	pubmed:18303029
PER2	ARNTL	Langmesser et al. (2008)	pubmed:18430226
NDN	EID1	Bush et al. (2008)	pubmed:18557765
P53	EP300	Valbuena et al. (2008)	pubmed:18612383
SIRT1	PER2	Asher et al. (2008)	pubmed:18662546
PER2	CLOCK	Asher et al. (2008)|Langmesser et al. (2008)	pubmed:18662546|pubmed:18430226
SIRT1	ARNTL	Asher et al. (2008)|Nakahata et al. (2008)	pubmed:18662546|pubmed:18662547
SIRT1	CLOCK	Asher et al. (2008)|Nakahata et al. (2008)	pubmed:18662546|pubmed:18662547
CLOCK	ARNTL	Asher et al. (2008)|Nakahata et al. (2008)|Takahata et al. (1998)	pubmed:18662546|pubmed:18662547|pubmed:9704006
SIRT1	NDN	Hasegawa and Yoshikawa (2008)	pubmed:18753379
TRANSPORTIN1	CCR2	Favre et al. (2008)	pubmed:18846510
SIRT1	ACACA	Law et al. (2009)	pubmed:19343720
NOGOA	NDN	Liu et al. (2009)	pubmed:19386232
KCNMA1	CALM1	Kathiresan et al. (2009)	pubmed:19423573
KCNMA1	GOT1	Kathiresan et al. (2009)	pubmed:19423573
NEFL	KCNMA1	Kathiresan et al. (2009)	pubmed:19423573
NUCB1	KCNMA1	Kathiresan et al. (2009)	pubmed:19423573
RHOA	KCNMA1	Kathiresan et al. (2009)	pubmed:19423573
UQCRC1	KCNMA1	Kathiresan et al. (2009)	pubmed:19423573
YWHAB	KCNMA1	Kathiresan et al. (2009)	pubmed:19423573
P75	BDNF	Rodriguez-Tébar et al. (1990)	pubmed:2157470
P75	NGF	Bothwell (1995)	pubmed:7605062
P75	NT4	Bothwell (1995)	pubmed:7605062
RB1	MDM2	Xiao et al. (1995)	pubmed:7791904
SMARCA4	RB1	Dunaief et al. (1994)	pubmed:7923370
TRKA	P75	Mahadeo et al. (1994)	pubmed:8120051
SP1	E2F1	Karlseder et al. (1996)	pubmed:8657141
MCM6	MCM2	Ishimi et al. (1996)	pubmed:8798650
P75	CAVEOLIN	Bilderback et al. (1997)	pubmed:9099750
HTT	HIP1R	Wanker et al. (1997)	pubmed:9147654
P53	CREBBP	Gu et al. (1997)	pubmed:9194564
HAP1	DCTN1	Engelender et al. (1997)	pubmed:9361024
NDN	E2F1	Taniura et al. (1998)	pubmed:9422723
RELA	CREBBP	Na et al. (1998)	pubmed:9556555
CLOCK	ARNT	Takahata et al. (1998)	pubmed:9704006
HIF1A	ARNTL	Takahata et al. (1998)	pubmed:9704006
MDM2	EP300	Grossman et al. (1998)	pubmed:9809062
TRKA	CAVEOLIN	Bilderback et al. (1997)	pubmed:9867838
P75	TRKB	Bibel et al. (1999)	pubmed:9927421
P75	TRKC	Bibel et al. (1999)	pubmed:9927421
NEFL	DST	Leung et al. (1999)	pubmed:9971739
TRKA	CCM2	Harel et al. (2009)	pubmed:19755102
NDN	2610301B20RIK	RRS	RRS
NDN	SNF2-CBPAP-LIKE	RRS	RRS
NDN	ANGPTL2	RRS	RRS
NDN	CABP1	RRS	RRS
NDN	CACYBP	RRS	RRS
NDN	CAMK1	RRS	RRS
NDN	CDH2	RRS	RRS
NDN	CDH4	RRS	RRS
NDN	CDH5	RRS	RRS
NDN	CHMP4B	RRS	RRS
NDN	CHMP5	RRS	RRS
NDN	COPB2	RRS	RRS
NDN	CTBP2	RRS	RRS
NDN	DAZAP2	RRS	RRS
NDN	DCBLD2	RRS	RRS
NDN	DCTN1	RRS	RRS
NDN	DEAD24	RRS	RRS
NDN	DNER	RRS	RRS
NDN	HAP1	RRS	RRS
NDN	HCFC1	RRS	RRS
NDN	HIPPI	RRS	RRS
NDN	HUWE1	RRS	RRS
NDN	IFFO1	RRS	RRS
NDN	IFFO2	RRS	RRS
NDN	ITGB5	RRS	RRS
NDN	KIF21B	RRS	RRS
NDN	LAMB1	RRS	RRS
NDN	MAGEA6	RRS	RRS
NDN	MCM10	RRS	RRS
NDN	MED22	RRS	RRS
NDN	MIER2	RRS	RRS
NDN	MPND	RRS	RRS
NDN	MRLC9	RRS	RRS
NDN	NCAPH	RRS	RRS
NDN	NDN	RRS	RRS
NEFL	NDN	RRS	RRS
NFX1	NDN	RRS	RRS
NIN	NDN	RRS	RRS
NME1	NDN	RRS	RRS
NRC4	NDN	RRS	RRS
NUCB1	NDN	RRS	RRS
OTUB1	NDN	RRS	RRS
PCDH18	NDN	RRS	RRS
PEX19	NDN	RRS	RRS
PNG	NDN	RRS	RRS
POGZ	NDN	RRS	RRS
PTPRF	NDN	RRS	RRS
RCBTB2	NDN	RRS	RRS
RPL28	NDN	RRS	RRS
RUFY2	NDN	RRS	RRS
SOBP	NDN	RRS	RRS
STRN4	NDN	RRS	RRS
TADA3I	NDN	RRS	RRS
TBC1D9	NDN	RRS	RRS
TBRG1	NDN	RRS	RRS
THOC5	NDN	RRS	RRS
TRANSPORTIN2	NDN	RRS	RRS
TTC4	NDN	RRS	RRS
TTRAP	NDN	RRS	RRS
TUBA1A	NDN	RRS	RRS
TYW1	NDN	RRS	RRS
UQCRC1	NDN	RRS	RRS
URE-B1	NDN	RRS	RRS
WWTR1	NDN	RRS	RRS
XP_905725	NDN	RRS	RRS
ZFP313	NDN	RRS	RRS
NDN	EID1	RRS	RRS
NDN	TRANSPORTIN1	IP	IP
